# Supplementary material for: Determination of Multiclass Antibiotics in Fish Muscle Using a QuEChERS-UHPLC-MS/MS Method
Source: Foods. 2024 Apr 1;13(7):1081. doi: 10.3390/foods13071081 (PMC11012132; doi:10.3390/foods13071081)
Supplement: Supplementary file 1 [file foods-13-01081-s001.zip]

Archive with 1 entries (1 files):
- foods-2909841-supplementary.pdf
